# Supplementary material for: Using crop intercepted solar radiation and vegetation index to estimate dry matter yield of Choy Sum
Source: Front Plant Sci. 2023 Sep 18;14:1208404. doi: 10.3389/fpls.2023.1208404 (PMC10544932; doi:10.3389/fpls.2023.1208404)
Supplement: Supplementary file 1 [file Table_1.xlsx]

## Sheet: 2021
Sample times	N rates (kg/ha)	CC(%)	mean±SD	NDRE	mean±SD	NDVI	mean±SD	RERVI	mean±SD	RVI	mean±SD
1	0	8.43978	13.53±6.99	0.1374	0.15±0.02	0.3327	0.38±0.05	1.31911	1.36±0.05	1.99493	2.25±0.23
1	0	10.6557		0.1501		0.3992		1.35342		2.32624
1	0	21.5032		0.1696		0.4197		1.40903		2.44077
1	25	17.6379	21.02±4.78	0.1873	0.18±0.00	0.4506	0.45±0.01	1.46166	1.45±0.01	2.63317	2.63±0.10
1	25	18.9309		0.1791		0.4331		1.43691		2.52402
1	25	26.4897		0.179		0.4628		1.43656		2.72071
1	50	26.1669	25.04±5.63	0.1923	0.19±0.00	0.467	0.47±0.01	1.47696	1.48±0.00	2.74636	2.78±0.05
1	50	30.0243		0.1942		0.4764		1.48219		2.81722
1	50	18.9309
1	100	25.3758	27.14±6.55	0.1814	0.19±0.02	0.4125	0.47±0.08	1.44391	1.48±0.07	2.39983	2.86±0.64
1	100	34.393		0.2173		0.565		1.55596		3.59329
1	100	21.6493		0.1801		0.4438		1.43985		2.5897
1	150	19.269	23.10±9.66	0.1695	0.18±0.02	0.3942	0.43±0.05	1.4087	1.44±0.05	2.29735	2.50±0.35
1	150	34.0915		0.2004		0.4887		1.50175		2.90467
1	150	15.936		0.1697		0.3952		1.41042		2.29662
1	200	29.964	26.16±3.86	0.1886	0.18±0.01	0.4554	0.43±0.02	1.46681	1.44±0.02	2.6486	2.49±0.14
1	200	22.2387		0.1761		0.4174		1.42839		2.424
1	200	26.2632		0.1787		0.414		1.43598		2.40621
2	0	39.4568	39.70±5.11	0.2177	0.21±0.01	0.6786	0.68±0.03	1.55684	1.54±0.02	5.21649	5.21±0.50
2	0	34.7197		0.2074		0.6498		1.52367		4.70916
2	0	44.9266		0.2131		0.7019		1.54184		5.70625
2	25	58.6238	52.01±7.06	0.2687	0.27±0.01	0.8191	0.79±0.03	1.73581	1.73±0.02	10.0642	8.58±1.30
2	25	44.5769		0.2707		0.7779		1.74379		8.00639
2	25	52.8257		0.2595		0.7688		1.70256		7.67289
2	50	63.0609	58.04±6.37	0.2981	0.29±0.01	0.8129	0.81±0.01	1.85047	1.83±0.02	9.6952	9.73±0.05
2	50	60.1902		0.2898		0.8142		1.81633		9.76359
2	50	50.8755				0.802
2	100	74.7242	59.33±16.13	0.3017	0.30±0.00	0.8177	0.83±0.03	1.86525	1.85±0.01	9.96533	10.91±2.35
2	100	60.7133		0.2991		0.8629		1.85391		13.5896
2	100	42.551		0.2963		0.8035		1.84287		9.17354
2	150	57.4044	57.86±5.25	0.2941	0.30±0.01	0.7989	0.81±0.02	1.83415	1.85±0.04	8.94244	9.39±0.97
2	150	63.327		0.3084		0.8261		1.8922		10.5034
2	150	52.8574		0.291		0.7946		1.82179		8.73045
2	200	66.1485	57.23±10.45	0.3195	0.30±0.02	0.8324	0.79±0.04	1.94017	1.84±0.10	10.9183	8.68±1.98
2	200	59.8088		0.2699		0.7776		1.74021		7.95143
2	200	45.7271		0.2966		0.7555		1.84461		7.16166
3	0	53.7753	49.30±5.05	0.2382	0.23±0.00	0.7765	0.77±0.01	1.62566	1.61±0.01	7.93683	7.66±0.53
3	0	43.8249		0.2322		0.7516		1.60532		7.04593
3	0	50.297		0.2343		0.7775		1.61252		7.98319
3	25	60.2809	55.11±4.68	0.2725	0.27±0.01	0.8185	0.82±0.02	1.7499	1.75±0.02	10.0322	10.16±1.20
3	25	53.8633		0.28		0.8388		1.77835		11.4143
3	25	51.1715		0.2669		0.8005		1.72882		9.02484
3	50	57.778	68.45±9.48	0.2931	0.31±0.02	0.8328	0.86±0.03	1.82982	1.88±0.08	10.9668	13.13±3.06
3	50	75.9022		0.3187		0.8773		1.93614		15.3009
3	50	71.6732
3	100	79.2675	74.69±6.27	0.3348	0.33±0.01	0.8814	0.88±0.00	2.0073	1.97±0.04	15.8735	15.55±0.38
3	100	77.2535		0.3197		0.8797		1.94051		15.6364
3	100	67.54		0.3229		0.8759		1.95432		15.1285
3	150	70.4214	71.37±5.32	0.2968	0.32±0.02	0.8183	0.85±0.03	1.84608	1.94±0.08	9.99508	13.06±2.67
3	150	66.5798		0.3336		0.8743		2.00176		14.9133
3	150	77.0977		0.326		0.869		1.96777		14.2726
3	200	79.8262	77.54±2.33	0.3229	0.32±0.01	0.8627	0.85±0.01	1.95592	1.92±0.04	13.6173	12.46±1.08
3	200	77.6321		0.3063		0.8495		1.88371		12.2828
3	200	75.1744		0.3176		0.8394		1.93266		11.4749
4	0	51.1935	54.73±4.55	0.2431	0.25±0.01	0.7752	0.78±0.02	1.64315	1.65±0.04	7.8989	8.22±0.77
4	0	53.1252		0.2346		0.7679		1.61644		7.66705
4	0	59.8654		0.2596		0.8021		1.7018		9.1056
4	25	67.2486	63.61±5.73	0.29	0.29±0.01	0.8302	0.83±0.02	1.82407	1.80±0.04	10.9527	10.74±1.37
4	25	66.5726		0.2939		0.846		1.83316		11.9878
4	25	57.011		0.2729		0.8052		1.75156		9.27378
4	50	82.4545	79.44±2.63	0.3154	0.32±0.01	0.8549	0.86±0.01	1.9219	1.94±0.02	12.7907	13.25±0.64
4	50	78.2071		0.3228		0.8639		1.95402		13.6999
4	50	77.6465
4	100	87.5418	83.04±3.97	0.3434	0.34±0.00	0.8776	0.87±0.00	2.04694	2.02±0.02	15.3469	14.80±0.52
4	100	81.5487		0.3349		0.873		2.00777		14.7636
4	100	80.0387		0.3355		0.8693		2.01046		14.3043
4	150	81.0178	78.81±3.14	0.3281	0.34±0.01	0.8604	0.87±0.01	1.97711	2.01±0.03	13.3312	14.19±1.00
4	150	80.208		0.3431		0.8771		2.04553		15.2858
4	150	75.2163		0.3368		0.8662		2.01659		13.9555
4	200	81.5477	80.07±4.82	0.3425	0.34±0.01	0.8712	0.86±0.01	2.04337	2.03±0.03	14.5411	13.65±0.78
4	200	74.6839		0.3333		0.8573		2.00336		13.0994
4	200	83.9869		0.3444		0.8599		2.05139		13.297
5	0	43.0343	49.05±6.43	0.2181	0.23±0.02	0.7644	0.77±0.02	1.55813	1.60±0.06	7.4864	7.68±0.75
5	0	48.2886		0.2253		0.7517		1.58213		7.05547
5	0	55.8222		0.2516		0.7898		1.6729		8.51111
5	25	56.587	55.32±2.42	0.2742	0.26±0.02	0.8122	0.79±0.02	1.75809	1.69±0.07	9.68083	8.51±1.04
5	25	56.8486		0.2584		0.7814		1.69741		8.1438
5	25	52.5259		0.2361		0.7704		1.61856		7.70474
5	50	63.2447	62.91±9.24	0.2796	0.28±0.01	0.8312	0.81±0.02	1.77681	1.76±0.02	10.8501	9.86±1.41
5	50	53.5171		0.2723		0.7969		1.74924		8.86215
5	50	71.9809
5	100	70.4321	65.66±4.69	0.2891	0.28±0.01	0.8204	0.81±0.02	1.81501	1.79±0.03	10.1653	9.73±0.87
5	100	61.0508		0.2855		0.8226		1.79959		10.2821
5	100	65.5017		0.2724		0.7935		1.75278		8.7279
5	150	67.3951	67.04±11.90	0.3186	0.29±0.02	0.837	0.81±0.02	1.93692	1.84±0.09	11.2805	9.81±1.35
5	150	54.9691		0.2925		0.8099		1.82828		9.526
5	150	78.7523		0.2724		0.7919		1.7504		8.61866
5	200	74.3722	71.35±5.88	0.3178	0.30±0.01	0.8416	0.82±0.02	1.93378	1.88±0.06	11.6546	10.43±1.16
5	200	64.5804		0.2895		0.8229		1.8165		10.303
5	200	75.1012		0.3047		0.8063		1.87743		9.33594

## Sheet: 2022
Sample Date	N rates (kg/ha)	CC(%)	mean±SD	NDRE	mean±SD	NDVI	mean±SD	RERVI	mean±SD	RVI	mean±SD
16/04/2022	0	15.8566	14.85±2.39	0.1202	0.12±0.01	0.367	0.38±0.03	1.27399	1.28±0.02	2.14879	2.25±0.16
16/04/2022	0	16.5781		0.1324		0.4176		1.30595		2.43126
16/04/2022	0	12.1277		0.1137		0.3687		1.25714		2.16243
16/04/2022	25	23.1693	25.47±8.36	0.1157	0.11±0.02	0.3552	0.34±0.07	1.26237	1.25±0.05	2.09258	2.07±0.32
16/04/2022	25	18.4994		0.1287		0.4079		1.29604		2.3729
16/04/2022	25	34.7344		0.0861		0.2688		1.1889		1.73335
16/04/2022	50	22.6898	20.77±2.31	0.1204	0.14±0.02	0.3929	0.43±0.04	1.27411	1.32±0.04	2.28514	2.54±0.25
16/04/2022	50	18.2036		0.1363		0.4372		1.31644		2.54526
16/04/2022	50	21.406		0.1518		0.4727		1.35872		2.78537
16/04/2022	100	23.8492	22.14±1.61	0.1272	0.11±0.02	0.3894	0.33±0.06	1.2919	1.24±0.06	2.27399	1.98±0.28
16/04/2022	100	21.9089		0.083		0.262		1.18132		1.70822
16/04/2022	100	20.6539		0.1135		0.3252		1.25649		1.9631
16/04/2022	150	26.4094	26.56±4.67	0.1181	0.10±0.02	0.3525	0.33±0.03	1.26815	1.23±0.04	2.08612	2.00±0.16
16/04/2022	150	31.3051		0.1073		0.356		1.24083		2.10292
16/04/2022	150	21.978		0.0869		0.2938		1.19067		1.82277
16/04/2022	200	25.888	30.50±7.62	0.1086	0.11±0.02	0.336	0.35±0.06	1.24405	1.26±0.04	2.00772	2.10±0.27
16/04/2022	200	39.2963		0.1011		0.3073		1.22549		1.8863
16/04/2022	200	26.3174		0.1323		0.4138		1.30532		2.40784
20/04/2022	0	15.1286	14.67±0.75	0.1096	0.12±0.01	0.3059	0.36±0.05	1.24672	1.28±0.03	1.87799	2.11±0.22
20/04/2022	0	13.7954		0.1312		0.3983		1.30238		2.32288
20/04/2022	0	15.0743		0.1294		0.3631		1.2978		2.13491
20/04/2022	25	28.4778	26.73±3.42	0.1351	0.12±0.03	0.398	0.34±0.08	1.3129	1.27±0.06	2.31777	2.06±0.34
20/04/2022	25	22.7919		0.1319		0.3753		1.30435		2.19854
20/04/2022	25	28.9348		0.09		0.2552		1.19808		1.67599
20/04/2022	50	31.8394	33.04±6.40	0.1231	0.15±0.02	0.367	0.41±0.04	1.2818	1.34±0.06	2.15334	2.41±0.25
20/04/2022	50	27.3292		0.1493		0.4165		1.35165		2.42374
20/04/2022	50	39.9589		0.1651		0.4524		1.39612		2.65227
20/04/2022	100	34.5064	28.90±6.84	0.1204	0.11±0.02	0.37	0.31±0.06	1.27425	1.24±0.04	2.16682	1.91±0.24
20/04/2022	100	30.9131		0.0891		0.2538		1.19589		1.6802
20/04/2022	100	21.273		0.114		0.3085		1.25913		1.8929
20/04/2022	150	37.1519	34.25±5.66	0.1247	0.11±0.02	0.3123	0.31±0.04	1.2855	1.25±0.04	1.90648	1.91±0.18
20/04/2022	150	37.8599		0.1176		0.3525		1.26703		2.08861
20/04/2022	150	27.726		0.0948		0.268		1.2099		1.73165
20/04/2022	200	28.1053	31.82±5.23	0.1216	0.12±0.01	0.3377	0.33±0.03	1.2771	1.26±0.02	2.01682	2.00±0.12
20/04/2022	200	37.807		0.1078		0.3035		1.24206		1.8703
20/04/2022	200	29.5534		0.12		0.3574		1.27307		2.11203
25/04/2022	0	29.4528	28.99±2.10	0.1404	0.15±0.01	0.4189	0.46±0.03	1.32695	1.34±0.02	2.43853	2.68±0.21
25/04/2022	0	30.8159		0.1524		0.4765		1.36021		2.81984
25/04/2022	0	26.6937		0.145		0.4708		1.33988		2.7804
25/04/2022	25	43.5619	45.16±1.63	0.1703	0.15±0.03	0.4893	0.45±0.07	1.41122	1.37±0.08	2.91493	2.68±0.42
25/04/2022	25	46.8202		0.1698		0.491		1.40951		2.9272
25/04/2022	25	45.1017		0.1224		0.3724		1.27939		2.18506
25/04/2022	50	58.66	57.18±12.47	0.1475	0.16±0.02	0.4378	0.49±0.05	1.34652	1.40±0.04	2.55359	2.92±0.38
25/04/2022	50	44.0358		0.1721		0.4853		1.41664		2.88473
25/04/2022	50	68.8483		0.1753		0.5359		1.42606		3.31161
25/04/2022	100	53.7178	59.47±9.32	0.1182	0.12±0.02	0.3738	0.38±0.03	1.26866	1.26±0.05	2.19127	2.21±0.17
25/04/2022	100	70.2162		0.0958		0.3461		1.21242		2.05824
25/04/2022	100	54.4662		0.1334		0.4104		1.30847		2.393
25/04/2022	150	53.2404	51.15±9.13	0.1424	0.11±0.03	0.3869	0.37±0.06	1.33297	1.26±0.08	2.26153	2.18±0.28
25/04/2022	150	41.1512		0.119		0.4137		1.27167		2.40116
25/04/2022	150	59.044		0.0813		0.3047		1.17789		1.86314
25/04/2022	200	56.1285	61.42±5.07	0.1423	0.15±0.01	0.3878	0.43±0.04	1.33259	1.34±0.01	2.265	2.49±0.26
25/04/2022	200	66.2423		0.1417		0.4181		1.3318		2.43886
25/04/2022	200	61.9017		0.1513		0.4708		1.35726		2.77755
